# Supplementary material for: Ocean Chlorophyll-a Concentration and the Extension of the Migration of Franklin’s Gulls (Leucophaeus pipixcan) in Southern South America
Source: Animals (Basel). 2026 Jan 19;16(2):301. doi: 10.3390/ani16020301 (PMC12837980; doi:10.3390/ani16020301)
Supplement: Supplementary file 1 [file animals-16-00301-s001.zip]

Archive with 1 entries (1 files):
- animals-4061675-supplementary.pdf
